# Supplementary material for: Riveted Interconnections of Capacitance‐Matched MXene‐Based Yarn Supercapacitors Enable Seamless Energy Integration in Textiles
Source: Small Sci. 2025 Jul 6;5(9):2500229. doi: 10.1002/smsc.202500229 (PMC12412493; doi:10.1002/smsc.202500229)
Supplement: Supplementary file 1 — Supplementary Material [file SMSC-5-2500229-s001.zip]

Archive with 2 entries (2 files):
- 3_Supporting Video.mp4
- Smsc.202500229-sup-0001-suppdata-S1.pdf
